# Supplementary material for: A Meta-Analytical Way of Systematizing the Use of Hyaluronan Gels for the Relief of Osteoarthritis, Compared with New Treatment Alternatives
Source: Gels. 2024 Jul 20;10(7):481. doi: 10.3390/gels10070481 (PMC11276564; doi:10.3390/gels10070481)
Supplement: Supplementary file 1 [file gels-10-00481-s001.zip]

Archive with 7 entries (7 files):
- Data.selected.txt
- Example.model.txt
- Exmple.model.fix.EE.txt
- Exmple.model.fix.REML.txt
- Meta-analysis _ Exploitation of the model (Example).R
- Raw.data.txt
- Supplementary Materials _ Table S1.pdf
