# Supplementary material for: A Meta-Analytical Way of Systematizing the Use of Hyaluronan Gels for the Relief of Osteoarthritis, Compared with New Treatment Alternatives
Source: Gels. 2024 Jul 20;10(7):481. doi: 10.3390/gels10070481 (PMC11276564; doi:10.3390/gels10070481)
Supplement: Supplementary file 1 [file gels-10-00481-s001.zip › Data.selected.txt]

structure(list(PaperID = c(3, 5, 7, 13, 18, 23, 27), Acronym = c("(Filardo, 2015)", 
"(Cole, 2016)", "(Duymus, 2017)", "(Huang, 2019)", "(Tavassoli, 2019)", 
"(Park, 2021)", "(Ciapini, 2023)"), Alternative = c("PRP", "PRP", 
"PRP", "PRP", "PRP", "PRP", "PRP"), Multiplicity = c("Multiple", 
"Multiple", "Single", "Single", "Multiple", "Single", "Multiple"
), UnitDose = c("30", "16", "40", "20", "30", "30", "40"), NrDoses = c("3", 
"3", "1", "1", "3", "1", "3"), Interval = c("2d", "1w", "Unknown", 
"Unknown", "1w", "Unknown", "3w"), Period = c("1w", "3w", "Unknown", 
"Unknown", "3w", "Unknown", "9w"), Age = c(57.55, 56.8, 60.3, 
54.8, 63.3, 62.3, 60.2), Female = c(42, 60, 97.1, 84.2, 70.37, 
85.45, 50), Male = c(58, 40, 2.9, 15.8, 29.63, 14.55, 
50), BMI = c(26.9, 29, 28.4, 24.51, 28.94, 25.9, 25.5), Scale = c("IKDC", 
"VAS", "WOMAC", "WOMAC", "WOMAC", "WOMAC", "WOMAC"), Start.score = c(10.08, 
12.58, 16.6, 11.81, 12.07, 6.5, 9.1), Start.score.SD = c(13, 
2.12, 1.1, 5.37, 2.41, 2.8, 19.9), End.score = c(64.2, 4.86, 
14.2, 30.64, 10.63, 1.7, 31.8), End.score.SD = c(18, 1.73, 1.1, 
8.39, 4.22, 2.9, 22.4), n.c = c(89, 50, 34, 40, 27, 55, 60), 
    m.c = c(49.6, 6.29, 16.6, 47.23, 12.07, 6.5, 36.4), sd.c = c(13, 
    2.12, 1.1, 5.37, 2.41, 2.8, 19.9), n.t = c(89, 50, 34, 40, 
    27, 55, 60), m.t = c(64.2, 4.86, 14.2, 30.64, 10.63, 1.7, 
    31.8), sd.t = c(18, 1.73, 1.1, 8.39, 4.22, 2.9, 22.4), n.r = c(94, 
    49, 33, 40, 28, 55, 60), m.r = c(66.2, 3.46, 11.4, 16.1, 
    6.25, 1.9, 17.5), sd.r = c(16.7, 1.34, 2.4, 7.22, 2.06, 3.2, 
    11.6), EffectSize = c(-0.114709844826644, -0.897359203356995, 
    -1.47468193171308, -1.84317034983883, -1.29268664577376, 
    0.0650341536236969, -0.794887628980584), SE = c(0.148858207445423, 
    0.214203660142765, 0.298070854410564, 0.273342144776915, 
    0.318249987849409, 0.192553772197824, 0.194496219539169), 
    MoE = c(0.114709844826644, 0.352333667292107, 0.490282925965741, 
    0.449607818235002, 0.523474646791362, 0.0650341536236969, 
    0.319917812137351), llCI = c(0.130140117591455, -0.545025536064888, 
    -0.98439900574734, -1.39356253160383, -0.769211998982401, 
    0.381756924206475, -0.474969816843233), ulCI = c(-0.359559807244743, 
    -1.2496928706491, -1.96496485767882, -2.29277816807383, -1.81616129256513, 
    -0.251688616959081, -1.11480544111794), yi = structure(c(-0.11483361262784, 
    -0.896608935723766, -1.48999701602969, -1.83976807321119, 
    -1.30790445360149, 0.0650385566238239, -0.79659432352285), ni = c(183, 
    99, 67, 80, 55, 110, 120), measure = "SMD"), vi = c(0.0217290881418499, 
    0.0438439792992673, 0.0749064135568993, 0.0701941748853853, 
    0.0862466909663257, 0.0358782083628524, 0.0355539180880999
    )), digits = c(est = 4, se = 4, test = 4, pval = 4, ci = 4, 
var = 4, sevar = 4, fit = 4, het = 4), yi.names = "yi", vi.names = "vi", row.names = c(5L, 
7L, 9L, 15L, 20L, 25L, 29L), class = c("escalc", "data.frame"
))
