# Supplementary material for: A Meta-Analytical Way of Systematizing the Use of Hyaluronan Gels for the Relief of Osteoarthritis, Compared with New Treatment Alternatives
Source: Gels. 2024 Jul 20;10(7):481. doi: 10.3390/gels10070481 (PMC11276564; doi:10.3390/gels10070481)
Supplement: Supplementary file 1 [file gels-10-00481-s001.zip › Example.model.txt]

structure(list(b = structure(c(-0.196758997702299, -0.122250543911557, 
8.52142005088601, 7.22700390815255, 8.90890636519421, 8.73091955337332
), dim = c(6L, 1L), dimnames = list(c("Start.score", "Age", "UnitDose16", 
"UnitDose20", "UnitDose30", "UnitDose40"), NULL)), beta = structure(c(-0.196758997702299, 
-0.122250543911557, 8.52142005088601, 7.22700390815255, 8.90890636519421, 
8.73091955337332), dim = c(6L, 1L), dimnames = list(c("Start.score", 
"Age", "UnitDose16", "UnitDose20", "UnitDose30", "UnitDose40"
), NULL)), se = c(0.0529036683227761, 0.0454428455183682, 2.88531601342905, 
2.79252671256987, 2.92538461556537, 3.06585691525518), zval = c(-3.71919384685826, 
-2.69020442089488, 2.95337495484896, 2.58798022436884, 3.04537950934443, 
2.84779094220926), pval = c(0.00019985962999937, 0.00714082621233252, 
0.00314319922641371, 0.00965405229112238, 0.00232386871501594, 
0.0044023833487205), ci.lb = c(-0.300448282264993, -0.211316884482576, 
2.86630458054839, 1.75375212564957, 3.17525787775853, 2.72195041772011
), ci.ub = c(-0.0930697131396052, -0.0331842033405383, 14.1765355212236, 
12.7002556906555, 14.6425548526299, 14.7398886890265), vb = structure(c(0.0027987981220063, 
0.000823987735863907, -0.0819842188649583, -0.0793612394263128, 
-0.0750383367513748, -0.0850878134436004, 0.00082398773586391, 
0.00206505220880628, -0.127652396773185, -0.123249876609242, 
-0.131218316135347, -0.134848538848349, -0.0819842188649588, 
-0.127652396773185, 8.3250484973501, 7.99822506726387, 8.39643378391757, 
8.72841682016312, -0.079361239426313, -0.123249876609242, 7.99822506726387, 
7.79820544041629, 8.10872966200506, 8.40979710554372, -0.0750383367513752, 
-0.131218316135347, 8.39643378391757, 8.10872966200506, 8.55787514898656, 
8.85575200300304, -0.0850878134436008, -0.134848538848349, 8.72841682016312, 
8.40979710554372, 8.85575200300304, 9.39947862481799), dim = c(6L, 
6L), dimnames = list(c("Start.score", "Age", "UnitDose16", "UnitDose20", 
"UnitDose30", "UnitDose40"), c("Start.score", "Age", "UnitDose16", 
"UnitDose20", "UnitDose30", "UnitDose40"))), MCID = -0.37, sigma2 = 3.60251858516456e-09, 
    tau2 = c(3.09873597045413e-06, 0.00558156115726532, 6.29234441238741e-08, 
    0.341090404616662), rho = -0.998460215655979, gamma2 = 0, 
    phi = 0, QE = 3.19375819048799, QEdf = 1L, QEp = 0.0739198906647261, 
    QM = 100.951177601998, QMdf = c(6L, NA), QMp = 1.58879122784114e-19, 
    k = 7L, k.f = 7L, k.eff = 7L, k.all = 7L, p = 6L, p.eff = 6L, 
    parms = 12, int.only = FALSE, int.incl = FALSE, intercept = FALSE, 
    allvipos = TRUE, coef.na = c(XStart.score = FALSE, XAge = FALSE, 
    XUnitDose16 = FALSE, XUnitDose20 = FALSE, XUnitDose30 = FALSE, 
    XUnitDose40 = FALSE), yi = structure(c(-0.11483361262784, 
    -0.896608935723766, -1.48999701602969, -1.83976807321119, 
    -1.30790445360149, 0.0650385566238239, -0.79659432352285), ni = c(183, 
    99, 67, 80, 55, 110, 120), measure = "SMD", slab = 1:7), 
    vi = c(0.0217290881418499, 0.0438439792992673, 0.0749064135568993, 
    0.0701941748853853, 0.0862466909663257, 0.0358782083628524, 
    0.0355539180880999), V = structure(c(0.0217290881418499, 
    0, 0, 0, 0, 0, 0, 0, 0.0438439792992673, 0, 0, 0, 0, 0, 0, 
    0, 0.0749064135568993, 0, 0, 0, 0, 0, 0, 0, 0.0701941748853853, 
    0, 0, 0, 0, 0, 0, 0, 0.0862466909663257, 0, 0, 0, 0, 0, 0, 
    0, 0.0358782083628524, 0, 0, 0, 0, 0, 0, 0, 0.0355539180880999
    ), dim = c(7L, 7L)), W = NULL, X = structure(c(10.08, 12.58, 
    16.6, 11.81, 12.07, 6.5, 9.1, 57.55, 56.8, 60.3, 54.8, 63.3, 
    62.3, 60.2, 0, 1, 0, 0, 0, 0, 0, 0, 0, 0, 1, 0, 0, 0, 1, 
    0, 0, 0, 1, 1, 0, 0, 0, 1, 0, 0, 0, 1), dim = 7:6, dimnames = list(
        c("5", "7", "9", "15", "20", "25", "29"), c("Start.score", 
        "Age", "UnitDose16", "UnitDose20", "UnitDose30", "UnitDose40"
        ))), yi.f = structure(c(-0.11483361262784, -0.896608935723766, 
    -1.48999701602969, -1.83976807321119, -1.30790445360149, 
    0.0650385566238239, -0.79659432352285), ni = c(183, 99, 67, 
    80, 55, 110, 120), measure = "SMD", slab = 1:7), vi.f = c(0.0217290881418499, 
    0.0438439792992673, 0.0749064135568993, 0.0701941748853853, 
    0.0862466909663257, 0.0358782083628524, 0.0355539180880999
    ), V.f = structure(c(0.0217290881418499, 0, 0, 0, 0, 0, 0, 
    0, 0.0438439792992673, 0, 0, 0, 0, 0, 0, 0, 0.0749064135568993, 
    0, 0, 0, 0, 0, 0, 0, 0.0701941748853853, 0, 0, 0, 0, 0, 0, 
    0, 0.0862466909663257, 0, 0, 0, 0, 0, 0, 0, 0.0358782083628524, 
    0, 0, 0, 0, 0, 0, 0, 0.0355539180880999), dim = c(7L, 7L)), 
    X.f = structure(c(10.08, 12.58, 16.6, 11.81, 12.07, 6.5, 
    9.1, 57.55, 56.8, 60.3, 54.8, 63.3, 62.3, 60.2, 0, 1, 0, 
    0, 0, 0, 0, 0, 0, 0, 1, 0, 0, 0, 1, 0, 0, 0, 1, 1, 0, 0, 
    0, 1, 0, 0, 0, 1), dim = 7:6, dimnames = list(c("5", "7", 
    "9", "15", "20", "25", "29"), c("Start.score", "Age", "UnitDose16", 
    "UnitDose20", "UnitDose30", "UnitDose40"))), W.f = NULL, 
    ni = c(183, 99, 67, 80, 55, 110, 120), ni.f = c(183, 99, 
    67, 80, 55, 110, 120), M = structure(c(0.0217291546678126, 
    -4.4088903140397e-07, 0, 0, 6.29234441238741e-08, 0, -0.000146275556412793, 
    -4.4088903140397e-07, 0.0438470816377563, 0, 0, -4.4088903140397e-07, 
    0, -0.00102649727936772, 0, 0, 0.41599682177608, -0.0435655659009987, 
    0, -0.000146275556412793, 0, 0, 0, -0.0435655659009987, 0.0757757396451692, 
    0, -1.87117691773019e-05, 0, 6.29234441238741e-08, -4.4088903140397e-07, 
    0, 0, 0.0862467574922884, 0, -0.000146275556412793, 0, 0, 
    -0.000146275556412793, -1.87117691773019e-05, 0, 0.0358782748888151, 
    0, -0.000146275556412793, -0.00102649727936772, 0, 0, -0.000146275556412793, 
    0, 0.376644326307281), dim = c(7L, 7L)), G = structure(c(3.09873597045413e-06, 
    -0.000131310935495284, -4.4088903140397e-07, -0.00102649727936772, 
    -0.000131310935495284, 0.00558156115726532, -1.87117691773019e-05, 
    -0.0435655659009987, -4.4088903140397e-07, -1.87117691773019e-05, 
    6.29234441238741e-08, -0.000146275556412793, -0.00102649727936772, 
    -0.0435655659009987, -0.000146275556412793, 0.341090404616662
    ), dim = c(4L, 4L), dimnames = list(c("16", "20", "30", "40"
    ), c("16", "20", "30", "40"))), H = NULL, hessian = NA_real_, 
    vvc = NA_real_, vccon = NULL, ids = 1:7, not.na = c(`5` = TRUE, 
    `7` = TRUE, `9` = TRUE, `15` = TRUE, `20` = TRUE, `25` = TRUE, 
    `29` = TRUE), subset = NULL, slab = 1:7, slab.null = TRUE, 
    measure = "SMD", method = "REML", weighted = TRUE, test = "z", 
    dfs = "residual", ddf = c(NA_integer_, NA_integer_, NA_integer_, 
    NA_integer_, NA_integer_, NA_integer_), s2w = 1, btt = 1:6, 
    m = 6L, digits = c(est = 4, se = 4, test = 4, pval = 4, ci = 4, 
    var = 4, sevar = 4, fit = 4, het = 4), level = 0.05, sparse = FALSE, 
    dist = list("euclidean", "euclidean"), control = list(optimizer = "optim", 
        optmethod = "SANN"), verbose = FALSE, fit.stats = structure(list(
        ML = c(1.68455333919702, 5.08485457325972, 20.630893321606, 
        19.9818151102697, 332.630893321606), REML = c(-0.556627436565095, 
        1.11325487313019, 25.1132548731302, 1.11325487313019, 
        337.11325487313)), class = "data.frame", row.names = c("ll", 
    "dev", "AIC", "BIC", "AICc")), data = structure(list(PaperID = c(3, 
    5, 7, 13, 18, 23, 27), Acronym = c("(Filardo, 2015)", "(Cole, 2016)", 
    "(Duymus, 2017)", "(Huang, 2019)", "(Tavassoli, 2019)", "(Park, 2021)", 
    "(Ciapini, 2023)"), Alternative = c("PRP", "PRP", "PRP", 
    "PRP", "PRP", "PRP", "PRP"), Multiplicity = c("Multiple", 
    "Multiple", "Single", "Single", "Multiple", "Single", "Multiple"
    ), UnitDose = c("30", "16", "40", "20", "30", "30", "40"), 
        NrDoses = c("3", "3", "1", "1", "3", "1", "3"), Interval = c("2d", 
        "1w", "Unknown", "Unknown", "1w", "Unknown", "3w"), Period = c("1w", 
        "3w", "Unknown", "Unknown", "3w", "Unknown", "9w"), Age = c(57.55, 
        56.8, 60.3, 54.8, 63.3, 62.3, 60.2), Female = c(42, 60, 
        97.1, 84.2, 70.37, 85.45, 50), Male = c(58, 40, 2.9, 
        15.8, 29.63, 14.55, 50), BMI = c(26.9, 29, 28.4, 24.51, 
        28.94, 25.9, 25.5), Scale = c("IKDC", "VAS", "WOMAC", 
        "WOMAC", "WOMAC", "WOMAC", "WOMAC"), Start.score = c(10.08, 
        12.58, 16.6, 11.81, 12.07, 6.5, 9.1), Start.score.SD = c(13, 
        2.12, 1.1, 5.37, 2.41, 2.8, 19.9), End.score = c(64.2, 
        4.86, 14.2, 30.64, 10.63, 1.7, 31.8), End.score.SD = c(18, 
        1.73, 1.1, 8.39, 4.22, 2.9, 22.4), n.c = c(89, 50, 34, 
        40, 27, 55, 60), m.c = c(49.6, 6.29, 16.6, 47.23, 12.07, 
        6.5, 36.4), sd.c = c(13, 2.12, 1.1, 5.37, 2.41, 2.8, 
        19.9), n.t = c(89, 50, 34, 40, 27, 55, 60), m.t = c(64.2, 
        4.86, 14.2, 30.64, 10.63, 1.7, 31.8), sd.t = c(18, 1.73, 
        1.1, 8.39, 4.22, 2.9, 22.4), n.r = c(94, 49, 33, 40, 
        28, 55, 60), m.r = c(66.2, 3.46, 11.4, 16.1, 6.25, 1.9, 
        17.5), sd.r = c(16.7, 1.34, 2.4, 7.22, 2.06, 3.2, 11.6
        ), EffectSize = c(-0.114709844826644, -0.897359203356995, 
        -1.47468193171308, -1.84317034983883, -1.29268664577376, 
        0.0650341536236969, -0.794887628980584), SE = c(0.148858207445423, 
        0.214203660142765, 0.298070854410564, 0.273342144776915, 
        0.318249987849409, 0.192553772197824, 0.194496219539169
        ), MoE = c(0.114709844826644, 0.352333667292107, 0.490282925965741, 
        0.449607818235002, 0.523474646791362, 0.0650341536236969, 
        0.319917812137351), llCI = c(0.130140117591455, -0.545025536064888, 
        -0.98439900574734, -1.39356253160383, -0.769211998982401, 
        0.381756924206475, -0.474969816843233), ulCI = c(-0.359559807244743, 
        -1.2496928706491, -1.96496485767882, -2.29277816807383, 
        -1.81616129256513, -0.251688616959081, -1.11480544111794
        ), yi = structure(c(-0.11483361262784, -0.896608935723766, 
        -1.48999701602969, -1.83976807321119, -1.30790445360149, 
        0.0650385566238239, -0.79659432352285), ni = c(183, 99, 
        67, 80, 55, 110, 120), measure = "SMD"), vi = c(0.0217290881418499, 
        0.0438439792992673, 0.0749064135568993, 0.0701941748853853, 
        0.0862466909663257, 0.0358782083628524, 0.0355539180880999
        )), digits = c(est = 4, se = 4, test = 4, pval = 4, ci = 4, 
    var = 4, sevar = 4, fit = 4, het = 4), yi.names = "yi", vi.names = "vi", row.names = c(5L, 
    7L, 9L, 15L, 20L, 25L, 29L), class = c("escalc", "data.frame"
    )), vc.fix = list(sigma2 = FALSE, tau2 = c(FALSE, FALSE, 
    FALSE, FALSE), rho = FALSE, gamma2 = NA, phi = NA), withS = TRUE, 
    withG = TRUE, withH = FALSE, withR = FALSE, formulas = list(
        ~UnitDose | NrDoses, NULL), sigma2s = 1L, tau2s = 4L, 
    rhos = 1, gamma2s = 1, phis = 1, s.names = c(Start.score = "Start.score"), 
    g.names = c(UnitDose = "UnitDose", NrDoses = "NrDoses"), 
    h.names = list(), s.levels = list(c("6.5", "9.1", "10.08", 
    "11.81", "12.07", "12.58", "16.6")), s.levels.f = list(c("6.5", 
    "9.1", "10.08", "11.81", "12.07", "12.58", "16.6")), s.nlevels = 7L, 
    s.nlevels.f = 7L, g.nlevels.f = c(4L, 2L), g.nlevels = c(4L, 
    2L), h.nlevels.f = NULL, h.nlevels = NULL, g.levels.f = list(
        c("16", "20", "30", "40"), c("1", "3")), g.levels.k = structure(c(`16` = 1L, 
    `20` = 1L, `30` = 3L, `40` = 2L), dim = 4L, dimnames = structure(list(
        c("16", "20", "30", "40")), names = ""), class = "table"), 
    g.levels.comb.k = c(0L, 1L, 1L, 1L, 1L, 2L), h.levels.f = NULL, 
    h.levels.k = NULL, h.levels.comb.k = NULL, struct = c("HCS", 
    "HCS"), Rfix = FALSE, R = NULL, Rscale = "cor", mf.r = list(
        structure(list(UnitDose = c("30", "16", "40", "20", "30", 
        "30", "40"), NrDoses = c("3", "3", "1", "1", "3", "1", 
        "3")), class = "data.frame", row.names = c(5L, 7L, 9L, 
        15L, 20L, 25L, 29L)), structure(list(Start.score = c(10.08, 
        12.58, 16.6, 11.81, 12.07, 6.5, 9.1)), class = "data.frame", row.names = c(5L, 
        7L, 9L, 15L, 20L, 25L, 29L))), mf.s = list(structure(c(3L, 
    6L, 7L, 4L, 5L, 1L, 2L), levels = c("6.5", "9.1", "10.08", 
    "11.81", "12.07", "12.58", "16.6"), class = "factor")), mf.g = structure(list(
        inner = structure(c(3L, 1L, 4L, 2L, 3L, 3L, 4L), levels = c("16", 
        "20", "30", "40"), class = "factor"), outer = structure(c(2L, 
        2L, 1L, 1L, 2L, 1L, 2L), levels = c("1", "3"), class = "factor")), class = "data.frame", row.names = c(NA, 
    -7L)), mf.g.f = structure(list(inner = structure(c(3L, 1L, 
    4L, 2L, 3L, 3L, 4L), levels = c("16", "20", "30", "40"), class = "factor"), 
        outer = structure(c(2L, 2L, 1L, 1L, 2L, 1L, 2L), levels = c("1", 
        "3"), class = "factor")), class = "data.frame", row.names = c(NA, 
    -7L)), mf.h = NULL, mf.h.f = NULL, Z.S = list(structure(c(0, 
    0, 0, 0, 0, 1, 0, 0, 0, 0, 0, 0, 0, 1, 1, 0, 0, 0, 0, 0, 
    0, 0, 0, 0, 1, 0, 0, 0, 0, 0, 0, 0, 1, 0, 0, 0, 1, 0, 0, 
    0, 0, 0, 0, 0, 1, 0, 0, 0, 0), dim = c(7L, 7L), dimnames = list(
        c("1", "2", "3", "4", "5", "6", "7"), c("mf.s[[j]]6.5", 
        "mf.s[[j]]9.1", "mf.s[[j]]10.08", "mf.s[[j]]11.81", "mf.s[[j]]12.07", 
        "mf.s[[j]]12.58", "mf.s[[j]]16.6")))), Z.G1 = structure(c(0, 
    1, 0, 0, 0, 0, 0, 0, 0, 0, 1, 0, 0, 0, 1, 0, 0, 0, 1, 1, 
    0, 0, 0, 1, 0, 0, 0, 1), dim = c(7L, 4L), dimnames = list(
        c("1", "2", "3", "4", "5", "6", "7"), c("mf.g[[1]]16", 
        "mf.g[[1]]20", "mf.g[[1]]30", "mf.g[[1]]40"))), Z.G2 = structure(c(0, 
    0, 1, 1, 0, 1, 0, 1, 1, 0, 0, 1, 0, 1), dim = c(7L, 2L), dimnames = list(
        c("1", "2", "3", "4", "5", "6", "7"), c("mf.g[[nvars]]1", 
        "mf.g[[nvars]]3"))), Z.H1 = NULL, Z.H2 = NULL, formula.yi = NULL, 
    formula.mods = ~-1 + Start.score + Age + UnitDose, random = list(
        ~UnitDose | NrDoses, ~1 | Start.score), version = structure(list(
        c(4L, 6L, 0L)), class = c("package_version", "numeric_version"
    )), call = metafor::rma.mv(yi = yi, V = vi, mods = ~-1 + 
        Start.score + Age + UnitDose, random = list(~UnitDose | 
        NrDoses, ~1 | Start.score), struct = "HCS", data = Data.selected, 
        method = "REML", verbose = FALSE, control = list(optimizer = "optim", 
            optmethod = "SANN")), time = 3.07999999999993), class = c("rma.mv", 
"rma"))
