# Supplementary material for: A Meta-Analytical Way of Systematizing the Use of Hyaluronan Gels for the Relief of Osteoarthritis, Compared with New Treatment Alternatives
Source: Gels. 2024 Jul 20;10(7):481. doi: 10.3390/gels10070481 (PMC11276564; doi:10.3390/gels10070481)
Supplement: Supplementary file 1 [file gels-10-00481-s001.zip › Exmple.model.fix.REML.txt]

structure(list(b = structure(-0.886927764563485, dim = c(1L, 
1L), dimnames = list("intrcpt", NULL)), beta = structure(-0.886927764563485, dim = c(1L, 
1L), dimnames = list("intrcpt", NULL)), se = 0.266436856819277, 
    zval = -3.32884787469582, pval = 0.000872060226303336, ci.lb = -1.40913440808332, 
    ci.ub = -0.364721121043647, vb = structure(0.070988598671736, dim = c(1L, 
    1L), dimnames = list("intrcpt", "intrcpt")), tau2 = 0.445306372279404, 
    se.tau2 = 0.286752232088964, tau2.fix = FALSE, tau2.f = 0.445306372279404, 
    I2 = 90.9391810066072, H2 = 11.0365299287979, R2 = NULL, 
    vt = 0.0443685591971068, QE = 64.0211998845404, QEp = 6.8335800166217e-12, 
    QM = 11.0812281728669, QMdf = c(1L, NA), QMp = 0.000872060226303336, 
    k = 7L, k.f = 7L, k.eff = 7L, k.all = 7L, p = 1L, p.eff = 1L, 
    parms = 2, int.only = TRUE, int.incl = TRUE, intercept = TRUE, 
    allvipos = TRUE, coef.na = c(X = FALSE), yi = structure(c(-0.11483361262784, 
    -0.896608935723766, -1.48999701602969, -1.83976807321119, 
    -1.30790445360149, 0.0650385566238239, -0.79659432352285), ni = c(183, 
    99, 67, 80, 55, 110, 120), measure = "SMD", slab = 1:7), 
    vi = c(0.0217290881418499, 0.0438439792992673, 0.0749064135568993, 
    0.0701941748853853, 0.0862466909663257, 0.0358782083628524, 
    0.0355539180880999), X = structure(c(1, 1, 1, 1, 1, 1, 1), dim = c(7L, 
    1L), dimnames = list(NULL, "intrcpt")), weights = NULL, yi.f = structure(c(-0.11483361262784, 
    -0.896608935723766, -1.48999701602969, -1.83976807321119, 
    -1.30790445360149, 0.0650385566238239, -0.79659432352285), ni = c(183, 
    99, 67, 80, 55, 110, 120), measure = "SMD", slab = 1:7), 
    vi.f = c(0.0217290881418499, 0.0438439792992673, 0.0749064135568993, 
    0.0701941748853853, 0.0862466909663257, 0.0358782083628524, 
    0.0355539180880999), X.f = structure(c(1, 1, 1, 1, 1, 1, 
    1), dim = c(7L, 1L), dimnames = list(NULL, "intrcpt")), weights.f = NULL, 
    M = structure(c(0.467035460421254, 0, 0, 0, 0, 0, 0, 0, 0.489150351578672, 
    0, 0, 0, 0, 0, 0, 0, 0.520212785836304, 0, 0, 0, 0, 0, 0, 
    0, 0.51550054716479, 0, 0, 0, 0, 0, 0, 0, 0.53155306324573, 
    0, 0, 0, 0, 0, 0, 0, 0.481184580642257, 0, 0, 0, 0, 0, 0, 
    0, 0.480860290367504), dim = c(7L, 7L)), outdat.f = list(
        ai = NA_real_, bi = NA_real_, ci = NA_real_, di = NA_real_, 
        x1i = NA_real_, x2i = NA_real_, t1i = NA_real_, t2i = NA_real_), 
    ni = c(183, 99, 67, 80, 55, 110, 120), ni.f = c(183, 99, 
    67, 80, 55, 110, 120), ids = 1:7, not.na = c(TRUE, TRUE, 
    TRUE, TRUE, TRUE, TRUE, TRUE), subset = NULL, slab = 1:7, 
    slab.null = TRUE, measure = "SMD", method = "REML", model = "rma.uni", 
    weighted = TRUE, test = "z", dfs = NA_integer_, ddf = NA_integer_, 
    s2w = 1, btt = 1L, m = 1L, digits = c(est = 4, se = 4, test = 4, 
    pval = 4, ci = 4, var = 4, sevar = 4, fit = 4, het = 4), 
    level = 0.05, control = list(), verbose = FALSE, add = 0.5, 
    to = "only0", drop00 = FALSE, fit.stats = structure(list(
        ML = c(-6.9737974116044, 22.4015560748626, 17.9475948232088, 
        17.8394151213194, 20.9475948232088), REML = c(-6.40452180233394, 
        12.8090436046679, 16.8090436046679, 16.392562543124, 
        20.8090436046679)), class = "data.frame", row.names = c("ll", 
    "dev", "AIC", "BIC", "AICc")), data = structure(list(PaperID = c(3, 
    5, 7, 13, 18, 23, 27), Acronym = c("(Filardo, 2015)", "(Cole, 2016)", 
    "(Duymus, 2017)", "(Huang, 2019)", "(Tavassoli, 2019)", "(Park, 2021)", 
    "(Ciapini, 2023)"), Alternative = c("PRP", "PRP", "PRP", 
    "PRP", "PRP", "PRP", "PRP"), Multiplicity = c("Multiple", 
    "Multiple", "Single", "Single", "Multiple", "Single", "Multiple"
    ), UnitDose = c("30", "16", "40", "20", "30", "30", "40"), 
        NrDoses = c("3", "3", "1", "1", "3", "1", "3"), Interval = c("2d", 
        "1w", "Unknown", "Unknown", "1w", "Unknown", "3w"), Period = c("1w", 
        "3w", "Unknown", "Unknown", "3w", "Unknown", "9w"), Age = c(57.55, 
        56.8, 60.3, 54.8, 63.3, 62.3, 60.2), Female = c(42, 60, 
        97.1, 84.2, 70.37, 85.45, 50), Male = c(58, 40, 2.9, 
        15.8, 29.63, 14.55, 50), BMI = c(26.9, 29, 28.4, 24.51, 
        28.94, 25.9, 25.5), Scale = c("IKDC", "VAS", "WOMAC", 
        "WOMAC", "WOMAC", "WOMAC", "WOMAC"), Start.score = c(10.08, 
        12.58, 16.6, 11.81, 12.07, 6.5, 9.1), Start.score.SD = c(13, 
        2.12, 1.1, 5.37, 2.41, 2.8, 19.9), End.score = c(64.2, 
        4.86, 14.2, 30.64, 10.63, 1.7, 31.8), End.score.SD = c(18, 
        1.73, 1.1, 8.39, 4.22, 2.9, 22.4), n.c = c(89, 50, 34, 
        40, 27, 55, 60), m.c = c(49.6, 6.29, 16.6, 47.23, 12.07, 
        6.5, 36.4), sd.c = c(13, 2.12, 1.1, 5.37, 2.41, 2.8, 
        19.9), n.t = c(89, 50, 34, 40, 27, 55, 60), m.t = c(64.2, 
        4.86, 14.2, 30.64, 10.63, 1.7, 31.8), sd.t = c(18, 1.73, 
        1.1, 8.39, 4.22, 2.9, 22.4), n.r = c(94, 49, 33, 40, 
        28, 55, 60), m.r = c(66.2, 3.46, 11.4, 16.1, 6.25, 1.9, 
        17.5), sd.r = c(16.7, 1.34, 2.4, 7.22, 2.06, 3.2, 11.6
        ), EffectSize = c(-0.114709844826644, -0.897359203356995, 
        -1.47468193171308, -1.84317034983883, -1.29268664577376, 
        0.0650341536236969, -0.794887628980584), SE = c(0.148858207445423, 
        0.214203660142765, 0.298070854410564, 0.273342144776915, 
        0.318249987849409, 0.192553772197824, 0.194496219539169
        ), MoE = c(0.114709844826644, 0.352333667292107, 0.490282925965741, 
        0.449607818235002, 0.523474646791362, 0.0650341536236969, 
        0.319917812137351), llCI = c(0.130140117591455, -0.545025536064888, 
        -0.98439900574734, -1.39356253160383, -0.769211998982401, 
        0.381756924206475, -0.474969816843233), ulCI = c(-0.359559807244743, 
        -1.2496928706491, -1.96496485767882, -2.29277816807383, 
        -1.81616129256513, -0.251688616959081, -1.11480544111794
        ), yi = structure(c(-0.11483361262784, -0.896608935723766, 
        -1.48999701602969, -1.83976807321119, -1.30790445360149, 
        0.0650385566238239, -0.79659432352285), ni = c(183, 99, 
        67, 80, 55, 110, 120), measure = "SMD"), vi = c(0.0217290881418499, 
        0.0438439792992673, 0.0749064135568993, 0.0701941748853853, 
        0.0862466909663257, 0.0358782083628524, 0.0355539180880999
        )), digits = c(est = 4, se = 4, test = 4, pval = 4, ci = 4, 
    var = 4, sevar = 4, fit = 4, het = 4), yi.names = "yi", vi.names = "vi", row.names = c(5L, 
    7L, 9L, 15L, 20L, 25L, 29L), class = c("escalc", "data.frame"
    )), formula.yi = NULL, formula.mods = NULL, version = structure(list(
        c(4L, 6L, 0L)), class = c("package_version", "numeric_version"
    )), call = metafor::rma.uni(yi = yi, vi = vi, data = Data.selected, 
        method = "REML"), time = 0.0199999999999818), class = c("rma.uni", 
"rma"))
