# Supplementary material for: A Meta-Analytical Way of Systematizing the Use of Hyaluronan Gels for the Relief of Osteoarthritis, Compared with New Treatment Alternatives
Source: Gels. 2024 Jul 20;10(7):481. doi: 10.3390/gels10070481 (PMC11276564; doi:10.3390/gels10070481)
Supplement: Supplementary file 1 [file gels-10-00481-s001.zip › Raw.data.txt]

structure(list(`Order No.` = c(1, 2, 3, 4, 5, 6, 7, 8, 9, 10, 
11, 12, 13, 14, 15, 16, 17, 18, 19, 20, 21, 22, 23, 24, 25, 26, 
27, 28, 29, 30, 31, 32, 33, 34, 35), `Crt. No.` = c(4, 5, 8, 
10, 11, 13, 21, 21, 24, 33, 33, 33, 37, 38, 39, 40, 42, 44, 54, 
55, 60, 61, 65, 66, 70, 78, 92, 97, 99, 101, 106, 114, 123, 125, 
128), Decision = c("Accept", "Accept", "Accept", "Accept", "Accept", 
"Accept", "Accept", "Accept", "Accept", "Accept", "Accept", "Accept", 
"Accept", "Accept", "Accept", "Accept", "Accept", "Accept", "Accept", 
"Accept", "Accept", "Accept", "Accept", "Accept", "Accept", "Accept", 
"Accept", "Accept", "Accept", "Accept", "Accept", "Accept", "Accept", 
"Accept", "Accept"), Motivation = c("Data available: HA (NASHA) vs. methylprednisolone acetate (MPA)", 
"Data available: HA in a repeating scheme, with one booster dose", 
"Data available: HA vs. platelet-rich plasma (PRP)", "Data available: HA vs. untreated reference group; longitudinal study", 
"Data available: HA vs. platelet-rich plasma (PRP)", "Data available: HA vs. photo-activated platelet-rich plasma (PA-PRP)", 
"Data available: HA vs. platelet-rich plasma (PRP) vs. PRP", 
"Data available: HA vs. platelet-rich plasma (PRP) vs. Ozone", 
"Data available: HA vs. plasma rich in growth factor (PRGF)", 
"Data available: HA vs. intra-articular platelet-rich plasma (IA-PRP)", 
"Data available: HA vs. intraosseous platelet-rich plasma (IO-PRP)", 
"Data available: IO-PRP vs. IA-PRP", "Data available: HA vs. PRP", 
"Data available: HA vs. PRP vs. Saline", "Data available: HA vs. HA + extracorporeal shock wave (EPSW)", 
"Data available: HA vs. Non-steroidal anti-inflammatory drugs (NSAID)", 
"Data available: HA vs. mesenchymal stromal cells (MSC) (single dose)", 
"Data available: HA vs. PRP (double dose)", "Data available: HA vs. PRP-derived growth factor (PRP-GF)", 
"Data available: HA vs. Botulinum toxin", "Data available: HA vs. glucocorticoid; repeated administration", 
"Data available: HA vs. BMAC vs. PRP", "Data available: HA vs. PRP", 
"Data available: HA vs. PRP-GF vs. PRP vs. Ozone", "Data available: Per os HA vs. Placebo", 
"Data available: crosslinked HA vs. PRP", "Data available: HA vs. PRP vs. PRP + HA", 
"Data available: HA vs. HA + Corticosteroids", "Data available: HA vs. Saline vs.  amniotic suspension allograft (ASA); crossover study", 
"Data available: HA vs. PRP vs. HA + PRP (Synergy study)", "Data available: high molecular weight HA vs. intra-articular polynucleotide", 
"Data available: HA vs. cross-linked HA, vs. polynucleotide", 
"Data available: HA vs. ozone", "Data available: IA HA vs. IA HA + per os D vitamin", 
"Data available: HA vs. PRP vs. Debridment vs. Debidment + Microfracture"
), Acronym = c("(Leighton, 2014)", "(Abate, 2015)", "(Filardo, 2015)", 
"(Petrella, 2015)", "(Cole, 2016)", "(Paterson, 2016)", "(Duymus, 2017)", 
"(Duymus, 2017)", "(Raeissadat, 2017)", "(Su, 2018)", "(Su, 2018)", 
"(Su, 2018)", "(Huang, 2019)", "(Lin, 2019)", "(Liu, 2019)", 
"(Buendía-López, 2019)", "(Matas, 2019)", "(Tavassoli, 2019)", 
"(Raeissadat, 2020)", "(Rezasoltani, 2020)", "(Bucci, 2021)", 
"(Dulic, 2021)", "(Park, 2021)", "(Raeissadat, 2021)", "(Wang, 2021)", 
"(Wang, 2022)", "(Ciapini, 2023)", "(Ferreira Gomes, 2023)", 
"(Gomoll, 2023)", "(Hegab, 2023)", "(Kim, 2023)", "(Moon, 2023)", 
"(Sconza, 2023)", "(Shen, 2023)", "(Srinivasan, 2023)"), `Alternative treatment` = c("Methylprednisolone acetate", 
"(HA with one booster dose vs.) None", "PRP", "No alternative treatment", 
"PRP", "Photo-activated PRP", "PRP", "PRP & Ozone", "Plasma rich in growth factor", 
"Intra-articular PRP", "Intraosseous PRP", "IO-PRP vs. IA-PRP", 
"PRP", "PRP vs. Saline", "HA & Extracorporeal shock wave", "NSAID", 
"Mesenchymal stromal cells", "PRP", "PRP-derived growth factor", 
"Botulinum toxin", "Glucocorticoids", "BMAC vs. PRP", "PRP", 
"PRP vs. Ozone", "Placebo", "(Crosslinked HA vs.) PRP", "PRP", 
"HA + Cotricosteroids", "Amniotic suspension allograft", "PRP", 
"Intra-articular polynucleotide", "Crosslinked HA + Polynucleotide", 
"Ozone", "HA + Vitamin D per os", "PRP + Microfracture"), `First author` = c("Leighton", 
"Abate", "Filardo", "Petrella", "Cole", "Paterson", "Duymus", 
"Duymus", "Raeissadat", "Su", "Su", "Su", "Huang", "Lin", "Liu", 
"Buendía‑López", "Matas", "Tavassoli", "Raeissadat", "Rezasoltani", 
"Bucci", "Dulic", "Park", "Raeissadat", "Wang", "Wang", "Ciapini", 
"Ferreira Gomes", "Gomoll", "Hegab", "Kim", "Moon", "Sconza", 
"Shen", "Srinivasan"), `Publication year` = c(2014, 2015, 2015, 
2015, 2016, 2016, 2017, 2017, 2017, 2018, 2019, 2020, 2019, 2019, 
2019, 2019, 2019, 2019, 2020, 2020, 2021, 2021, 2021, 2021, 2021, 
2022, 2023, 2023, 2023, 2023, 2023, 2023, 2023, 2023, 2023), 
    Title = c("NASHA hyaluronic acid vs methylprednisolone for knee osteoarthritis: a prospective, multi-centre, randomized, non-inferiority trial.pdf ", 
    "Hyaluronic acid in knee osteoarthritis: preliminary results using a four months administration schedule", 
    "Platelet-Rich Plasma Intra-articular Knee Injections Show No Superiority Versus Viscosupplementation. A Randomized Controlled Trial", 
    "Pain relief and improved physical function in knee osteoarthritis patients receiving ongoing hylan G-F 20, a high-molecular-weight hyaluronan, versus other treatment options: data from a large real-world longitudinal cohort in Canada", 
    "A Prospective, Double-Blind Randomized Controlled Trial Comparing Clinical Outcomes and Effects on Intraarticular Biology for the Treatment of Knee Osteoarthritis", 
    "Intra-articular injection of photo-activated platelet-rich plasma in patients with knee osteoarthritis: a double-blind, randomized controlled pilot study", 
    "Choice of intra‑articular injection in treatment of knee osteoarthritis: platelet‑rich plasma, hyaluronic acid or ozone options", 
    "Choice of intra‑articular injection in treatment of knee osteoarthritis: platelet‑rich plasma, hyaluronic acid or ozone options", 
    "Efficacy of Intra-articular Injection of a Newly Developed Plasma Rich in Growth Factor (PRGF) Versus Hyaluronic Acid on Pain and Function of Patients with Knee Osteoarthritis: A Single-Blinded Randomized Clinical Trial", 
    "Comparison of hyaluronic acid and PRP intra-articular injection with combined intra-articular and intraosseous PRP injections to treat patients with knee osteoarthritis", 
    "Comparison of hyaluronic acid and PRP intra-articular injection with combined intra-articular and intraosseous PRP injections to treat patients with knee osteoarthritis", 
    "Comparison of hyaluronic acid and PRP intra-articular injection with combined intra-articular and intraosseous PRP injections to treat patients with knee osteoarthritis", 
    "Intra-articular injections of platelet-rich plasma, hyaluronic acid or corticosteroids for knee osteoarthritis. A prospective randomized controlled study", 
    "Intra-articular Injection of Platelet-Rich Plasma Is Superior to Hyaluronic Acid or Saline Solution in the Treatment of Mild to Moderate Knee Osteoarthritis: A Randomized, Double-Blind, Triple-Parallel, Placebo-Controlled Clinical Trial", 
    "Therapeutic efficacy of extracorporeal shock wave combined with hyaluronic acid on knee osteoarthritis", 
    "Clinical and radiographic comparison of a single LP‑PRP injection, a single hyaluronic acid injection and daily NSAID administration with a 52‑week follow‑up: a randomized controlled trial", 
    "Umbilical Cord-Derived Mesenchymal Stromal Cells (MSCs) for Knee Osteoarthritis: Repeated MSC Dosing Is Superior to a Single MSC Dose and to Hyaluronic Acid in a Controlled Randomized Phase I/II Trial", 
    "Single- and double-dose of platelet-rich plasma versus hyaluronic acid for treatment of knee osteoarthritis: A randomized controlled trial", 
    "Platelet-Rich Plasma-Derived Growth Factor vs Hyaluronic Acid Injection in the Individuals with Knee Osteoarthritis: A One Year Randomized Clinical Trial", 
    "Physical therapy, intra-articular dextrose prolotherapy, botulinum neurotoxin, and hyaluronic acid for knee osteoarthritis: randomized clinical trial", 
    "Progression of Knee Osteoarthritis With Use of Intraarticular Glucocorticoids Versus Hyaluronic Acid", 
    "Bone Marrow Aspirate Concentrate versus Platelet Rich Plasma or Hyaluronic Acid for the Treatment of Knee Osteoarthritis", 
    "Clinical Efficacy of Platelet-Rich Plasma Injection and Its Association With Growth Factors in the Treatment of Mild to Moderate Knee Osteoarthritis. A Randomized Double-Blind Controlled Clinical Trial As Compared With Hyaluronic Acid", 
    "The comparison effects of intra-articular injection of Platelet Rich Plasma (PRP), Plasma Rich in Growth Factor (PRGF), Hyaluronic Acid (HA), and ozone in knee osteoarthritis; a one year randomized clinical trial", 
    "The effect of oral low molecular weight liquid hyaluronic acid combination with glucosamine and chondroitin on knee osteoarthritis patients with mild knee pain. An 8-week randomized double-blind placebo-controlled trial", 
    "Comparing the Efficacy of Intra-Articular Single Platelet-Rich Plasma(PRP) versus Novel Crosslinked Hyaluronic Acid for Early-Stage Knee Osteoarthritis: A Prospective, Double-Blind, Randomized Controlled Trial", 
    "Is the Combination of Platelet-Rich Plasma and Hyaluronic Acid the Best Injective Treatment for Grade II-III Knee Osteoarthritis? A Prospective Study", 
    "Effects of Hyaluronic Acid With Intra-articular Corticosteroid Injections in the Management of Subtalar Post-traumatic Osteoarthritis − Randomized Comparative Trial", 
    "An Initial Injection and a Crossover Injection of Amniotic Suspension Allograft Following Failed Treatment with Hyaluronic Acid or Saline Are Equally Effective in the Treatment of Moderate Symptomatic Knee Osteoarthritis Over 12 Months", 
    "Synergistic effect of platelet rich plasma with hyaluronic acid injection following arthrocentesis to reduce pain and improve function in TMJ osteoarthritis", 
    "A randomized controlled trial for comparing efficacy and safety between intraarticular polynucleotide and hyaluronic acid for knee osteoarthritis treatment", 
    "Comparison of Polynucleotide, Sodium Hyaluronate, and Crosslinked Sodium Hyaluronate for the Management of Painful Knee Osteoarthritis: A Multi-Center, Randomized, Double-Blind, Parallel-Group Study", 
    "Ozone Therapy versus Hyaluronic Acid Injections for Pain Relief in Patients with Knee Osteoarthritis: Preliminary Findings on Molecular and Clinical Outcomes from a Randomized Controlled Trial", 
    "Supplementation of hyaluronic acid injections with vitamin D improve knee function by attenuating synovial fluid oxidative stress in osteoarthritis patients with vitamin D insufficiency", 
    "Comparison of Various Modalities in the Treatment of Early Knee Osteoarthritis: An Unsolved Controversy"
    ), `Paper type` = c("Original paper", "Original paper", "Original paper", 
    "Original paper", "Original paper", "Original paper", "Original paper", 
    "Original paper", "Original paper", "Original paper", "Original paper", 
    "Original paper", "Original paper", "Original paper", "Original paper", 
    "Original paper", "Original paper", "Original paper", "Original paper", 
    "Original paper", "Original paper", "Original paper", "Original paper", 
    "Original paper", "Original paper", "Original paper", "Original paper", 
    "Original paper", "Original paper", "Original paper", "Original paper", 
    "Original paper", "Original paper", "Original paper", "Original paper"
    ), `Studied treatment (t)` = c("HA (NASHA)", "HA", "HA", 
    "HA", "HA", "HA", "HA", "HA", "HA", "HA", "HA", "PRP (intraosseous)", 
    "HA", "HA", "EPSW + HA", "HA", "HA", "HA", "HA", "HA", "HA", 
    "HA", "HA", "HA", "HA", "crosslinked HA", "HA", "HA + Corticosteroid", 
    "HA", "HA", "HA", "HA", "HA", "HA", "HA"), `Role in the study` = c("Treatment", 
    "Treatment", "Reference", "Treatment", "Reference", "Reference", 
    "Reference", "Treatment", "Reference", "Reference", "Reference", 
    "Treatment", "Reference", "Reference", "Treatment", "Treatment", 
    "Reference", "Reference", "Reference", "Treatment", "Treatment", 
    "Reference", "Reference", "Reference", "Treatment", "Reference", 
    "Reference", "Treatment", "Treatment", "Reference", "Reference", 
    "Reference", "Reference", "Reference", "Reference"), `Administration route` = c("IA", 
    "IA", "IA", "IA", "IA", "IA", "IA", "IA", "IA", "IA", "IA", 
    "IO", "IA", "IA", "IA", "IA", "IA", "IA", "IA", "IA", "IA", 
    "IA", "IA", "IA", "Per os", "IA", "IA", "IA + Per os", "IA", 
    "IA", "IA", "IA", "IA", "IA", "IA"), `Dose multiplicity` = c("Single", 
    "Multiple & Repeated", "Multiple", "Multiple & Repeated", 
    "Multiple", "Single", "Single", "Single", "Multiple", "Multiple", 
    "Multiple", "Multiple", "Single", "Single", "Single", "Single", 
    "Single", "Multiple", "Multiple", "Multiple", "Consecutive", 
    "Multiple", "Single", "Multiple", "Multiple", "Single", "Multiple", 
    "Multiple", "Single", "Single", "Multiple", "Multiple", "Multiple", 
    "Multiple", NA), `Unit dose (mg)` = c(60, 32, 30, 16, 16, 
    30, 40, 40, 20, 20, 20, NA, 20, 20, 25, 60, 30, 30, 20, 20, 
    NA, 20, 30, 20, 50, 60, 40, 20, 40, 20, 20, 60, 32, 20, NA
    ), `Number of doses` = c(1, 3, 3, 3, 3, 1, 1, 1, 3, 5, 5, 
    2, 1, 1, 1, 1, 1, 3, 3, 3, NA, 3, 1, 3, 56, 1, 3, 3, 1, 1, 
    3, 3, 3, 5, NA), `Time between` = c(NA, "1w", "2d", "1w", 
    "1w", NA, NA, NA, "2d", "1w", "1w", "2w", NA, NA, NA, NA, 
    NA, "1w", "1w", "1w", NA, "1w", NA, "1w", "1d", NA, "3w", 
    "1w", NA, NA, "1w", "1w", "1w", "1w", NA), `Administration period` = c(NA, 
    "3w", "1w", "3w", "3w", NA, NA, NA, "1w", "5w", "5w", "4w", 
    NA, NA, NA, NA, NA, "3w", "3w", "3w", NA, "3w", NA, "3w", 
    "8w", NA, "9w", "3w", NA, NA, "3w", "3w", "3w", "5w", NA), 
    `Booster dose (mg)` = c("NA", "NA", "NA", "NA", "NA", "NA", 
    "NA", "NA", "NA", "NA", "NA", "NA", "NA", "NA", "NA", "NA", 
    "NA", "NA", "NA", "NA", "NA", "NA", "NA", "NA", "NA", "NA", 
    "NA", "NA", "NA", "NA", "NA", "NA", "NA", "NA", "NA"), `Resumption period` = c("NA", 
    "4m", "NA", "NA", "NA", "NA", "NA", "NA", "NA", "NA", "NA", 
    "NA", "NA", "NA", "NA", "NA", "NA", "NA", "NA", "NA", "NA", 
    "NA", "NA", "NA", "NA", "NA", "NA", "NA", "NA", "NA", "NA", 
    "NA", "NA", "NA", "NA"), `Follow-up period` = c("26w", "54w", 
    "52w", "52w", "52w", "12w", "52w", "52w", "26w", "78w", "78w", 
    "78w", "52w", "52w", "8w", "26w", "52w", "12w", "52w", "12w", 
    "26w", "52w", "26w", "26w", "8w", "26w", "26w", "24w", "52w", 
    "52w", "16w", "16w", "24w", "12w", "24w"), `Number of patients` = c(218, 
    15, 89, 1263, 50, 9, 34, 34, 35, 30, 30, 27, 40, 29, 35, 
    32, 8, 27, 52, 30, 20, 30, 55, 49, 24, 56, 60, 13, 44, 30, 
    27, 30, 26, 20, 30), Age = c(61.9, 60.1, 57.55, 63, 56.8, 
    52.7, 60.3, 60.3, 59.5, 53.13, 53.13, 50.67, 54.8, 62.53, 
    66.8, 56.63, 54.8, 63.3, 58.63, 66.1, 62.6, 59.4, 62.3, 57.91, 
    61.51, 63, 60.2, 48.4, 55.7, 32.2, 65.4, 67.5, 67.96, 58.1, 
    52.83), `St. dev.` = c(9.6, 6.1, 11.8, 9, 10.5, 10.3, 9.1, 
    9.1, 7.54, 6.41, 6.41, 8.7, 1.1, 9.9, 9.1, 2.9, 4.5, 8.87, 
    7.09, 9.1, 7.3, 14, 9.6, 6.7, 9.93, 5.33, 6.81, 9.6, 1.6, 
    5.6, 8.2, 10.4, 9.6, 7.115, 6.8), `Female (%)` = c(51, 60, 
    42, 44, 60, 30, 97.1, 97.1, 87.87, 60, 60, 62.96, 84.2, 65.52, 
    62.9, 53.12, 55, 70.37, 71.15, 53.33, 65, 56.66, 85.45, 75.51, 
    75, 71.4, 50, 15.38, 45.5, 60, 33.3, 70, 61.5, 80, 63.3), 
    `Male (%)` = c(49, 40, 58, 56, 40, 70, 2.9, 
    2.9, 12.13, 40, 40, 37.04, 15.8, 34.48, 37.1, 
    46.88, 45, 29.63, 28.85, 46.67, 35, 43.34, 14.55, 24.49, 
    25, 28.6, 50, 84.62, 54.5, 40, 66.7, 30, 38.5, 20, 36.7), 
    BMI = c(28.2, 23.2, 26.9, 27, 29, 30.87, 28.4, 28.4, 27.5, 
    28.69, 28.69, 28.19, 24.51, 26.26, 25.9, 24.9, 27.9, 28.94, 
    28.65, 32.6, 31.8, 29.98, 25.9, 27.46, 25.17, 24.02, 25.5, 
    27.6, 28, NA, NA, NA, 27.87, 23.52, 27.45), St.dev. = c(4.2, 
    3.2, 4.4, 6, NA, 5.64, 3.6, 3.6, 2.9, 1.13, 1.13, 1.31, 3.09, 
    2.99, 3.1, 0.41, 3.4, 2.26, 3.02, 2.5, 7.4, 5.24, 2.8, 2.2, 
    3.1, 2.39, 2.82, 4.9, 0.7, NA, NA, NA, 5.02, 1.308, 1.6), 
    `Scale (pain in activity)` = c("WOMAC pain subscale", "VAS in activity", 
    "IKDC", "VAS in activity", "VAS in activity", "VAS", "WOMAC pain subscale", 
    "WOMAC pain subscale", "WOMAC pain subscale", "WOMAC pain subscale", 
    "WOMAC pain subscale", "WOMAC pain subscale", "WOMAC aggregated", 
    "WOMAC aggregated", "WOMAC pain subscale", "WOMAC pain subscale", 
    "WOMAC pain subscale", "WOMAC pain subscale", "Womac pain subscale", 
    "KOOS pain subscale", "WOMAC pain subscale", "VAS in activity", 
    "WOMAC pain subscale", "WOMAC pain subscale", "WOMAC pain subscale", 
    "WOMAC pain subscale", "WOMAC pain subscale", "VAS in activity", 
    "VAS overall", "VAS in activity", "WOMAC pain subscale", 
    "VAS in activity", "WOMAC pain subscale", "VAS in activity", 
    "VAS in activity"), `Start score` = c(10.1, 6.2, 49.6, 9.58, 
    6.29, 3.97, 16.6, 16.6, 8.7, 9.6, 9.6, 9.78, 47.23, 52.67, 
    12.6, 6.03, 7, 12.07, 8.14, 20.2, 5.5, 6.9, 6.5, 9.44, 4.3, 
    4.38, 36.4, 6.9, 67.5, 7.2, 39.3, 59.1, 7.3, 5.75, 7.73), 
    `SD start` = c(2.2, 1.7, 13, 0.4, 2.12, 2.19, 1.1, 1.1, 3.01, 
    1.19, 1.19, 1.09, 5.37, 18.06, 3.2, 1.2, 2.7, 2.41, 2.6, 
    6.6, 2.6, 1.81, 2.8, 1.6, 2.76, 0.43, 19.9, 1.9, 5.4, 1.4, 
    16.3, 14.2, 3.7, 1.118, 0.44), `End score` = c(5.98, 2.6, 
    64.2, 4.02, 4.86, 1.413, 14.2, 14.2, 5.9, 8.32, 8.32, 6.15, 
    30.64, 49.33, 9.4, 5.15, 4.3, 10.63, 6.3, 22.3, 5, 2.57, 
    1.7, 5.14, 1.6, 2.79, 31.8, 2.6, 31.8, 1.7, 38.1, 36, 3.9, 
    3.25, 2.3), `SD end` = c(0.51, 1.3, 18, 1.67, 1.73, 0.93, 
    1.1, 1.1, 2.79, 0.63, 0.63, 0.6, 8.39, 16.74, 1.6, 0.84, 
    3.5, 4.22, 2.6, 9.9, 3.8, 2.65, 2.9, 2.4, 1.61, 0.38, 22.4, 
    2.6, 5.8, 1.4, 12.2, 17.4, 3.8, 0.7164, 1.31), `Alternative treatment (r)` = c("MPA", 
    "NSAID", "PRP", "None", "PRP", "PA-PRP", "PRP", "Ozone", 
    "PRGF", "PRP (intra-articular)", "PRP (intraosseous)", "PRP (intra-articular)", 
    "PRP", "PRP", "HA", "NSAID", "UC-MSC; single dose", "PRP; double-dose", 
    "PRP-GF", "Botulinum toxin type A", "GlucoCort", "PRP", "PRP", 
    "PRP", "Placebo", "PRP", "PRP + HA", "Corticosteroid", "Saline solution", 
    "HA + PRP", "Polynucleotide", "Polynucleotide", "Ozone", 
    "HA + Vitamin D", NA), `Role in the study` = c("Reference", 
    "None", "Treatment", "Reference", "Treatment", "Treatment", 
    "Treatment", "Reference", "Treatment", "Treatment", "Treatment", 
    "Reference", "Treatment", "Treatment", "Reference", "Reference", 
    "Treatment", "Treatment", "Treatment", "Reference", "Reference", 
    "Treatment", "Treatment", "Treatment", "Reference", "Treatment", 
    "Treatment", "Reference", "Reference", "Treatment", "Treatment", 
    "Treatment", "Treatment", "Treatment", "Treatment"), `Administration route` = c("IA", 
    NA, "IA", NA, "IA", "IA", "IA", "IA", "IA", "IA", "IO", "IA", 
    "IA", "IA", "IA", "Per os", "IA", "IA", "IA", "IA", "IA", 
    "IA", "IA", "IA", "Per os", "IA", "IA", "IA + Per os", "IA", 
    "IA", "IA", "IA", "IA", "IA + Per os", "IA"), `Dose multiplicity` = c("Single", 
    "None", "Multiple", "None", "Multiple", "Single", "Multiple", 
    "Multiple", "Multiple", "Multiple", "Multiple", "Multiple", 
    "Single", "Single", "Single", "Single", "Single", "Multiple", 
    "Multiple", "Single", "Consecutive", "Single", "Single", 
    "Multiple", "Multiple", "Single", "Multiple", "Multiple", 
    "Single", "Single", "Multiple", "Multiple", "Multiple", "Multiple", 
    "NA"), `Dose (mg)` = c(40, NA, NA, NA, NA, 30, NA, 0.45, 
    NA, NA, NA, NA, NA, NA, NA, 60, NA, NA, NA, 6.5e-07, NA, 
    NA, NA, NA, NA, NA, NA, NA, NA, NA, 20, NA, NA, 5e-04, NA
    ), `Number of doses` = c("1", "0", "3", "0", "3", "1", "2", 
    "4", "2", "2", "2", "2", "1", "1", "1", "182", "1", "2", 
    "2", "1", "NA", "1", "1", "2", "56", "1", "3", "3", "1", 
    "1", "3", "3", "3", "1", "NA"), `Time between` = c("NA", 
    NA, "2d", NA, "1w", "NA", "2w", "1w", "1.5w", "2w", "2w", 
    "2w", "NA", "NA", "NA", "1d", "NA", "3w", "1.5w", "NA", "NA", 
    "NA", "NA", "3w", "1d", "NA", "3w", "1w", "NA", "NA", "1w", 
    "1w", "1w", "1d", "NA"), `Administration period` = c("NA", 
    NA, "1w", NA, "3w", "NA", "1m", "1m", "3w", "4w", "4w", "4w", 
    "NA", "NA", "NA", "26w", "NA", "3w", "3w", "NA", "NA", "NA", 
    "NA", "6w", "8w", "NA", "9w", "3w", "NA", "NA", "3w", "3w", 
    "3w", "12w", "NA"), `Resumption period` = c("NA", NA, "NA", 
    NA, "NA", "NA", "NA", "NA", "NA", "NA", "NA", "NA", "NA", 
    "NA", "NA", "NA", "NA", "NA", "NA", "NA", "NA", "NA", "NA", 
    "NA", "NA", "NA", "NA", "NA", "NA", "NA", "NA", "NA", NA, 
    "NA", "NA"), `Follow-up period` = c("26w", NA, "52w", NA, 
    "52w", "12w", "52w", "52w", "26w", "78w", "78w", "78w", "52w", 
    "52w", "8w", "26w", "52w", "12w", "52w", "12w", "26w", "52w", 
    "26w", "26w", "8w", "26w", "26w", "24w", "52w", "52w", "16w", 
    "16w", "24w", "12w", "24w"), `Number of patients` = c(215, 
    NA, 94, 3318, 49, 10, 33, 35, 35, 25, 27, 25, 40, 31, 35, 
    33, 9, 28, 50, 30, 76, 34, 55, 52, 23, 54, 60, 12, 51, 30, 
    22, 25, 26, 20, 39), Age = c(61.5, NA, 53.32, 57, 55.9, 49.91, 
    60.4, 59.4, 57, 54.16, 50.67, 54.16, 54.5, 61.17, 68.2, 57.42, 
    56.1, 66.04, 57.08, 67.7, 66.2, 58.8, 60.6, 65.09, 60.8, 
    61.87, 60.2, 52.1, 54.1, 30.7, 63.6, 67.5, 68, 54.65, 52.83
    ), `St. dev.` = c(9.9, NA, 13.2, NA, 10.4, 13.72, 5.1, 5.7, 
    7.18, 6.56, 8.7, 6.56, 1.2, 13.08, 10.3, 3.1, 6.8, 7.58, 
    7.3, 7.3, 9.1, 11.2, 8.2, 6, 10.7, 5.46, 6.81, 5.7, 1.4, 
    4.7, 6.7, 7, 10.1, 5.05, 6.8), `Female(%)` = c(47, NA, 36.1, 
    47, 42.8, 27.27, 97, 88.6, 80.6, 56, 62.96, 56, 79.2, 70.97, 
    57.1, 51.5, 60, 78.57, 72, 73.33, 58, 55.88, 70.9, 75, 73.9, 
    77.8, 50, 0, 45.1, 70, 83.3, 63.3, 45.3, 70, 63.3), BMI = c(28.3, 
    NA, 26.6, 27, 27.4, 27.92, 27.6, 27.6, 28.6, 28.17, 28.19, 
    28.17, 25.23, 23.98, 26.4, 25.2, 27.6, 29.61, 27.92, 31.8, 
    29.2, 28.47, 25.5, 27.41, 25.7, 24.07, 25.5, 28.4, 28.5, 
    NA, NA, NA, 29.08, 23.65, 27.45), St.dev. = c(4.1, NA, 4, 
    NA, 3.9, 11.94, 4.6, 4.4, 2.82, 1.43, 1.31, 1.43, 4.15, 2.62, 
    3.4, 0.48, 2.6, 1.64, 2.7, 4.7, 4.6, 4.54, 2.2, 2.6, 3.7, 
    3.35, 2.82, 5, 0.6, NA, NA, NA, 4.68, 8.744, 1.6), `Scale (pain in activity)` = c("WOMAC pain subscale", 
    NA, "IKDC", "VAS in activity", "VAS in activity", "VAS in activity", 
    "WOMAC pain subscale", "WOMAC pain subscale", "WOMAC pain subscale", 
    "WOMAC pain subscale", "WOMAC pain subscale", "WOMAC pain subscale", 
    "WOMAC aggregated", "WOMAC aggregated", "WOMAC pain subscale", 
    "WOMAC pain subscale", "WOMAC pain subscale", "WOMAC pain subscale", 
    "WOMAC pain subscale", "KOOS pain subscale", "WOMAC pain subscale", 
    "VAS in activity", "WOMAC pain subscale", "WOMAC pain subscale", 
    "WOMAC pain subscale", "WOMAC pain subscale", "WOMAC pain subscale", 
    "VAS in activity", "VAS overall pain", "VAS in activity", 
    "WOMAC pain subscale", "VAS in activity", "WOMAC pain subscale", 
    "VAS in activity", "VAS in activity"), `Start score` = c(10, 
    NA, 52.4, NA, 5.72, 4.809, 15.4, 16, 9.2, 9.57, 9.78, 9.57, 
    48.19, 52.81, 13, 6.12, 9.3, 12.11, 8.25, 19, 5.5, 6.94, 
    7.8, 9.69, 4, 4.2, 33.7, 6.6, 70.5, 7.7, 38.5, 65, 6.8, 5.85, 
    6.8), `St. dev.` = c(2.3, NA, 14.1, NA, 1.84, 2.375, 2, 2.7, 
    2.97, 1.45, 1.09, 1.45, 4.96, 18.14, 3.4, 1.2, 3, 2.53, 2.7, 
    6.5, 2.6, 1.79, 3.6, 1.3, 2.91, 42, 18.7, 1.5, 4.8, 0.9, 
    19.5, 16.4, 2.7, 1.04, 0.72), `End score` = c(6.73, NA, 66.2, 
    7.01, 3.46, 3.689, 11.4, 16.2, 5.3, 8.57, 6.15, 8.57, 16.1, 
    63.71, 4.6, 5.75, 3.7, 6.25, 5.47, 30.6, 5, 3.35, 1.9, 7.59, 
    3.3, 2.87, 17.5, 6.3, 43.5, 0, 33.1, 26.3, 4.4, 3.25, 2.76
    ), `St. dev.` = c(0.49, NA, 16.7, 1.85, 1.34, 2.542, 2.4, 
    2.8, 3.6, 0.5, 0.6, 0.5, 7.22, 20.67, 1.9, 0.43, 2.6, 2.06, 
    2.6, 6.7, 3.8, 2.1, 3.2, 1.6, 2.16, 0.35, 11.6, 2.1, 6.4, 
    0, 16.8, 24.5, 3.1, 0.7164, 1.51), `N baseline (t)` = c(218, 
    15, 89, 1263, 50, 9, 34, 34, 35, 30, 30, 27, 40, 29, 35, 
    32, 8, 27, 52, 30, 20, 30, 55, 49, 24, 56, 60, 13, 44, 30, 
    27, 30, 26, 20, 30), `Mean baseline (t)` = c(10.1, 6.2, 49.6, 
    9.58, 6.29, 3.97, 16.6, 16.6, 8.7, 9.6, 9.6, 9.78, 47.23, 
    52.67, 12.6, 6.03, 7, 12.07, 8.14, 20.2, 5.5, 6.9, 6.5, 9.44, 
    4.3, 4.38, 36.4, 6.9, 67.5, 7.2, 39.3, 59.1, 7.3, 5.75, 7.73
    ), `SD baseline (t)` = c(2.2, 1.7, 13, 0.4, 2.12, 2.19, 1.1, 
    1.1, 3.01, 1.19, 1.19, 1.09, 5.37, 18.06, 3.2, 1.2, 2.7, 
    2.41, 2.6, 6.6, 2.6, 1.81, 2.8, 1.6, 2.76, 0.43, 19.9, 1.9, 
    5.4, 1.4, 16.3, 14.2, 3.7, 1.118, 0.44), `N treatment` = c(218, 
    15, 89, 1263, 50, 9, 34, 34, 35, 30, 30, 27, 40, 29, 35, 
    32, 8, 27, 52, 30, 20, 30, 55, 49, 24, 56, 60, 13, 44, 30, 
    27, 30, 26, 20, 30), `Mean treatment` = c(5.98, 2.6, 64.2, 
    4.02, 4.86, 1.413, 14.2, 14.2, 5.9, 8.32, 8.32, 6.15, 30.64, 
    49.33, 9.4, 5.15, 4.3, 10.63, 6.3, 22.3, 5, 2.57, 1.7, 5.14, 
    1.6, 2.79, 31.8, 2.6, 31.8, 1.7, 38.1, 36, 3.9, 3.25, 2.3
    ), `SD treatment` = c(0.51, 1.3, 18, 1.67, 1.73, 0.93, 1.1, 
    1.1, 2.79, 0.63, 0.63, 0.6, 8.39, 16.74, 1.6, 0.84, 3.5, 
    4.22, 2.6, 9.9, 3.8, 2.65, 2.9, 2.4, 1.61, 0.38, 22.4, 2.6, 
    5.8, 1.4, 12.2, 17.4, 3.8, 0.7164, 1.31), `Effect size (t)` = c(-2.57195502197023, 
    -2.31008358449143, -0.919215654642609, -4.57644287699046, 
    -0.733172908034288, -1.4232790325765, -2.15691469645666, 
    -2.15691469645666, -0.954074526775202, -1.32136164284048, 
    -1.32136164284048, -4.04884, -2.33451621495712, -0.165844419301525, 
    -1.245826, -0.838074777595896, -0.813431428106947, -0.411395055632651, 
    -0.702473761453204, -0.245514401552352, -0.152575901585581, 
    -1.880056, -1.672211, -2.089275, -1.170615, -3.891273, -0.2157126, 
    -1.823075, -6.314904, -3.877514, -0.0820468, -1.434918, -0.8928977, 
    -2.600337, -5.438392), `MOE (t)` = c(0.250726475214521, 0.842668409800344, 
    0.262438603619509, 0.156494363072667, 0.344389343803817, 
    1.00054346302539, 0.514910060089372, 0.514910060089372, 0.422587757940731, 
    0.4973925, 0.4973925, 0.9021659, 0.506810071116073, 0.165844419301525, 
    0.4542786, 0.440176687186306, 0.813431428106947, 0.411395055632651, 
    0.336054264036051, 0.245514401552352, 0.152575901585581, 
    0.5369075, 0.3695425, 0.4324569, 0.5421008, 0.5423911, 0.2157126, 
    0.8380919, 0.88597, 0.7491905, 0.0820468, 0.4904761, 0.4899967, 
    0.7790504, 1.20363), `p-value (t)` = c(2.439e-54, 6.5076556665312e-06, 
    8.34917575668299e-09, 0, 0.000462229565029979, 0.0192933417973916, 
    5.57325151756384e-12, 5.57325151756384e-12, 0.000204348783598162, 
    1.244283e-05, 1.244283e-05, 1.559803e-13, 3.54511171214735e-14, 
    0.536165301569524, 6.455569e-06, 0.00173785255553301, 0.156146326582311, 
    0.146027752318684, 0.000585307126475084, 0.367659404400308, 
    0.526914870852743, 8.427236e-09, 9.834762e-14, 1.917367e-15, 
    0.0003824531, 3.872407e-32, 0.2429031, 0.000346236, 9.605296e-32, 
    1.693252e-17, 0.7680011, 1.493378e-06, 0.002723483, 4.013893e-08, 
    1.069827e-13), `N baseline (r)` = c("215", "NA", "94", "3318", 
    "49", "10", "33", "35", "35", "25", "27", "25", "40", "31", 
    "35", "33", "9", "28", "50", "30", "76", "34", "55", "52", 
    "23", "54", "60", "12", "51", "30", "22", "25", "26", "20", 
    "39"), `Mean baseline (r)` = c("10", "NA", "52.4", "NA", 
    "5.72", "4.8", "15.4", "16", "9.2", 
    "9.57", "9.78", "9.57", "48.19", "52.81", "13", 
    "6.12", "9.3", "12.11", "8.25", "19", "4.7", 
    "6.94", "7.8", "9.69", "4", "4.2", "33.7", 
    "6.6", "70.5", "7.7", "38.5", "65", "6.8", "5.85", "6.8"), 
    `SD baseline (r)` = c("2.3", "NA", "14.1", 
    "NA", "1.84", "2.375", "2", "2.7", "2.97", "1.45", "1.09", 
    "1.45", "4.96", "18.14", "3.4", "1.2", "3", "2.53", 
    "2.7", "6.5", "3.7", "1.79", "3.6", "1.3", "2.91", "42", 
    "18.7", "1.5", "4.8", "0.9", "19.5", "16.4", 
    "2.7", "1.04", "0.72"), `N reference` = c(215, 15, 94, 3318, 
    49, 10, 33, 35, 35, 25, 27, 25, 40, 31, 35, 33, 9, 28, 50, 
    30, 76, 34, 55, 52, 23, 54, 60, 12, 51, 30, 22, 25, 26, 20, 
    39), `Mean reference` = c(6.73, 6.2, 66.2, 7.01, 3.46, 3.689, 
    11.4, 16.2, 5.3, 8.57, 6.15, 8.57, 16.1, 63.71, 4.6, 5.75, 
    3.7, 6.25, 5.47, 30.6, 4.3, 3.35, 1.9, 7.59, 3.3, 2.87, 17.5, 
    6.3, 43.5, 7.2, 33.1, 26.3, 4.4, 3.25, 2.76), `SD reference` = c(0.49, 
    1.7, 16.7, 1.85, 1.34, 2.542, 2.4, 2.8, 3.6, 0.5, 0.6, 0.5, 
    7.22, 20.67, 1.9, 0.43, 2.6, 2.06, 2.6, 6.7, 3.3, 2.1, 3.2, 
    1.6, 2.16, 0.35, 11.6, 2.1, 6.4, 1.4, 16.8, 24.5, 3.1, 0.7164, 
    1.51), `Effect size (r)` = c(-1.96018303755057, NA, -0.889220368819726, 
    NA, -1.3920901285992, -0.436777103281944, -1.7887019676912, 
    -0.07190872, -1.16822825323999, -0.89846815688889, -4.04884, 
    -0.89846815688889, -5.12439733629398, 0.553361133575989, 
    3.006897, -0.402753967505566, -1.89770706452767, -2.50315916384133, 
    -1.04080739772328, -1.73407823946567, -0.113714709072877, 
    -1.818395, -1.720071, -1.429519, -0.2680785, -0.04414475, 
    -1.03316, -0.1581128, -4.734245, -11.78329, -0.2912481, -1.822914, 
    -0.8129319, -2.846267, -3.368024), `MOE (r)` = c(0.219131685226156, 
    NA, 0.253466226370881, NA, 0.379742604478108, 0.436777103281944, 
    0.493645895113902, 0.07190872, 0.435051866997617, 0.523554014425797, 
    0.9021659, 0.523554014425797, 0.826073169821341, 0.433778028177753, 
    0.6378726, 0.402753967505566, 1.04377913380222, 0.613915862734406, 
    0.355027805671248, 0.516383656404547, 0.113714709072877, 
    0.487803, 0.3730839, 0.3682125, 0.2680785, 0.04414475, 0.3275343, 
    0.1581128, 0.6701005, 2.755929, 0.2912481, 0.5872091, 0.4864689, 
    0.8074556, 0.6681484), `p-value (r)` = c(5.27325015528527e-49, 
    NA, 7.90172560308455e-09, NA, 1.64129169049344e-09, 0.351767056201546, 
    2.52164824805524e-09, 0.7670378, 1.00143673060157e-05, 0.00476175094868818, 
    1.559803e-13, 0.00476175094868818, 1.91143882492895e-24, 
    0.0358783205870647, 8.921682e-15, 0.116989531222362, 0.00278495925446716, 
    1.9911734006899e-11, 1.42062235620924e-06, 3.32093389927044e-08, 
    0.355259287790194, 8.702155e-10, 0.3730839, 1.704506e-10, 
    0.3779144, 0.8220134, 2.120467e-07, 0.7139407, 3.228906e-31, 
    2.024891e-12, 0.3489489, 3.286446e-07, 0.00598333, 6.707804e-09, 
    1.118937e-16), `Study acronym` = c("(Leighton, 2014)", "(Abate, 2015)", 
    "(Filardo, 2015)", "(Petrella, 2015)", "(Cole, 2016)", "(Paterson, 2016)", 
    "(Duymus, 2017)", "(Duymus, 2017)", "(Raeissadat, 2017)", 
    "(Su, 2018)", "(Su, 2018)", "(Su, 2018)", "(Huang, 2019)", 
    "(Lin, 2019)", "(Liu, 2019)", "(Buendía-López, 2019)", 
    "(Matas, 2019)", "(Tavassoli, 2019)", "(Raeissadat, 2020)", 
    "(Rezasoltani, 2020)", "(Bucci, 2021)", "(Dulic, 2021)", 
    "(Park, 2021)", "(Raeissadat, 2021)", "(Wang, 2021)", "(Wang, 2022)", 
    "(Ciapini, 2023)", "(Ferreira Gomes, 2023)", "(Gomoll, 2023)", 
    "(Hegab, 2023)", "(Kim, 2023)", "(Moon, 2023)", "(Sconza, 2023)", 
    "(Shen, 2023)", "(Srinivasan, 2023)"), `Effect size` = c(-1.497085785707, 
    -2.31008358449143, 0.114709844826644, -1.69632701335316, 
    0.897359203356995, -1.10843238522724, 1.47468193171308, -0.9241485, 
    0.184109886988539, -0.433211766964762, 3.47904705042668, 
    4.31450347035682, 1.84317034983883, -0.672795637597986, -2.49194869817047, 
    -0.884526143895188, 0.183402893173838, 1.29268664577376, 
    0.316828569244154, 0.965901237040889, 0.247975437214221, 
    -0.32193255792761, -0.0650341536236969, -1.1905061706635, 
    -0.87600910311454, -0.21746215444162, 0.794887628980584, 
    -1.51246172115834, -1.9002112891446, 1.67239589940242, 0.325007979567272, 
    0.448771217196771, -0.141489320735904, 0.543771642631459, 
    -0.321764822468562), `Standard error` = c(0.109119958885484, 
    0.512306016774346, 0.148858207445423, 0.0381518999552656, 
    0.214203660142765, 0.577843215650333, 0.298070854410564, 
    NA, 0.243447529710947, 0.279644931247356, 0.436991383236994, 
    0.534333820720266, 0.273342144776915, 0.270794547332087, 
    0.328753635686301, 0.271126623126304, 0.528744688100168, 
    0.318249987849409, 0.201378244282209, 0.292753457177124, 
    0.255052197208306, 0.256893047502303, 0.192553772197824, 
    0.22220989987271, 0.315829234897977, 0.193112666234168, 0.194496219539169, 
    0.486679643129154, 0.251985557032253, 0.355965959647203, 
    0.296636863646812, 0.283620793542073, 0.309709669369648, 
    0.332216524754606, 0.248207194984095), `Margin of error` = c(0.179486360145583, 
    0.842668409800344, 0.114709844826644, 0.0627542910165082, 
    0.352333667292107, 0.950467509071751, 0.490282925965741, 
    0.4390866, 0.184109886988539, 0.433211766964762, 0.71878686166391, 
    0.878900923014566, 0.449607818235002, 0.445417393337865, 
    0.5636358, 0.445963609412407, 0.183402893173838, 0.523474646791362, 
    0.316828569244154, 0.481536585840374, 0.247975437214221, 
    0.32193255792761, 0.0650341536236969, 0.36550275975015, 0.519492862519245, 
    0.21746215444162, 0.319917812137351, 0.800516776164437, 0.414479357423889, 
    0.585511899796964, 0.325007979567272, 0.448771217196771, 
    0.141489320735904, 0.543771642631459, 0.321764822468562), 
    `CI lower limit` = c(-1.67657214585259, -3.15275199429178, 
    -0.130140117591455, -1.75908130436967, 0.545025536064888, 
    -2.05889989429899, 0.98439900574734, -1.363235, -0.216325665228889, 
    -0.893186746385571, 2.76026018876277, 3.43560254734226, 1.39356253160383, 
    -1.11821303093585, -2.8207, -1.3304897533076, -0.686304724779048, 
    0.769211998982401, -0.0144091662525567, 0.484364651200514, 
    -0.171548094425803, -0.74448401885039, -0.381756924206475, 
    -1.55600893041365, -1.39550196563378, -0.53510422390716, 
    0.474969816843233, -2.31297849732278, -2.31469064656849, 
    1.08688399960545, -0.162916241489695, -0.0177434737397633, 
    -0.650916393700511, -0.0026759130443671, -0.730029327373601
    ), `CI upper limit` = c(-1.31759942556142, -1.46741517469109, 
    0.359559807244743, -1.63357272233666, 1.2496928706491, -0.15796487615549, 
    1.96496485767882, -0.4850619, 0.584545439205967, 0.0267632124560468, 
    4.19783391209059, 5.19340439337139, 2.29277816807383, -0.227378244260121, 
    -2.1631, -0.438562534482782, 1.05311051112672, 1.81616129256513, 
    0.648066304740866, 1.44743782288126, 0.667498968854245, 0.10061890299517, 
    0.251688616959081, -0.825003410913354, -0.356516240595295, 
    0.100179915023921, 1.11480544111794, -0.711944944993905, 
    -1.48573193172071, 2.25790779919938, 0.812932200624239, 0.915285908133305, 
    0.367937752228704, 1.09021919830729, 0.0864996824364773), 
    `p-value` = c(7.74565027205334e-43, 4.5572e-07, 0.440945215626647, 
    0, 2.79840393772124e-05, 0.0550826887237924, 7.52033036997508e-07, 
    0.0005363081, 0.449492689754441, 0.121345818951008, 1.70154327700029e-15, 
    6.77276916159443e-16, 1.55054395928201e-11, 0.0129724648183255, 
    3.162943e-15, 0.00110469334160589, 0.728692931092983, 4.86834350775323e-05, 
    0.115649165336329, 0.00096902966995339, 0.330924361522307, 
    0.210141157669504, 0.7355550477894, 8.4346429566565e-08, 
    0.00554262380442425, 0.260127618955609, 4.371654701828e-05, 
    0.00188539667018748, 4.66548591575135e-14, 2.62476525564817e-06, 
    0.273235218615254, 0.113582681178772, 0.647782442718275, 
    0.101672495453359, 0.194852952381511)), row.names = 3:37, class = "data.frame")
